# Supplementary material for: Comparative Mitogenomic Analysis of Water Scavenger Beetles (Coleoptera: Hydrophiloidea) Provides Insights into Phylogeny and Adaptive Evolution
Source: Biology (Basel). 2026 Apr 2;15(7):571. doi: 10.3390/biology15070571 (PMC13072397; doi:10.3390/biology15070571)
Supplement: Supplementary file 1 [file biology-15-00571-s001.zip]

Archive with 18 entries (18 files):
- Figure S1 Size comparison of mitochondrial genomic.pdf
- Figure S2 Mean A+T content of 13 protein-coding genes (PCGs).pdf
- Figure S3 Relative Synonymous Codon Usage (RSCU).pdf
- Figure S4  Evolutionary rates and GC content of mitochondrial PCGs.pdf
- Figure S5 Comparative ω ratio variation across Hydrophiloidea lineages.pdf
- Figure S6 Correlation between ENC values and G+C content.pdf
- Figure S7 Sequence alignment of the conserved trnS2-nad1.pdf
- Figure S8 ω variation among Hydrophiloidea species with different habitat types.pdf
- Table S1 Collection details for newly sequenced.pdf
- Table S2 Information of Hydrophiloidea species used in this study.pdf
- Table S3 Habitat type of Hydrophiloidea species included in this study.pdf
- Table S4 Substitution saturation tests (DAMBE) for phylogenetic datasets.pdf
- Table S5 The best partitioning schemes and substitution models selected.pdf
- Table S6 Neutrality test results.pdf
- Table S7 Annotation of the four newly sequenced mitogenomes.pdf
- Table S8 Codon usage for the 13PCG of Hydrophiloidea mitogenomes.xlsm
- Table S9 Maximal tandem repeat sequences.pdf
- Table S10 Topology test results.pdf
