# Supplementary material for: Comparative Mitogenomic Analysis of Water Scavenger Beetles (Coleoptera: Hydrophiloidea) Provides Insights into Phylogeny and Adaptive Evolution
Source: Biology (Basel). 2026 Apr 2;15(7):571. doi: 10.3390/biology15070571 (PMC13072397; doi:10.3390/biology15070571)
Supplement: Supplementary file 1 [file biology-15-00571-s001.zip › Table S8 Codon usage for the 13PCG of Hydrophiloidea mitogenomes.xlsm]

## Sheet: Sheet1
				→19米←
		台阶	↓ 14米 ↑	舞台
		大礼堂一楼座次表
		过 道
		门		1	2	3	4	5	6	7	8	9	10	11	12	13	过 道		1	2	3	4	5	6	7	8	9	10	11	12	13	14	15	16	17	18	19	20	过 道	1	2	3	4	5	6	7	8	9	10
		过 道	1	工作人员（13人）														1	农学院（260人）																					资源与环境学院（153人）
			2	园艺学院（143人）														2
			3															3
			4															4
			5															5
			6															6
			7															7
			8															8
			9															9
			10															10
			11															11
			12															12
			13															13
		门	过 260 道
		过 道		1	2	3	4	5	6	7	8	9	10	11	12	13	过 道		1	2	3	4	5	6	7	8	9	10	11	12	13	14	15	16	17	18	19	20	过 道	1	2	3	4	5	6	7	8	9	10
			1	食品科学与药学学院（117人）														1	动物医学学院（180人）																					动物科学学院（117人）
			2															2
			3															3
			4															4
			5															5
			6															6
			7															7
			8															8
			9															9
																			180人																					117人
		117人															门																						门
大礼堂二楼座次表
	1	2	3	4	5	6	7	8	9	10	11	12	13			过道		1	2	3	4	5	6	7	8	9	10	11	12	13	14	15	16	17	18	19	20				过道	1	2	3	4	5	6	7	8
1	生命科学学院（65人）																1	水利与土木工程学院（110人）																								林学与风景园林学院（78人）
2																	2
3																	3
4																	4
门	过 道
	1	2	3	4	5	6	7	8	9	10	11	12	13			过道		1	2	3	4	5	6	7	8	9	10	11	12	13	14	15	16	17	18	19	20				过道	1	2	3	4	5	6	7	8
1																	1
2	机电工程学院（52人）																2	草业学院（80人）
3																	3																									计算机与信息工程学院（41人）
4																	4
5																	5
																主会场一楼座位980个，二楼410个，合计座位1390个 挂会标的横幅长21米，高1.8米 横幅长22米，字不超过18.5米，宽1.2米 主屏12.8X5.12 副屏5.32X1.92 侧屏4.48X3.84 舞台长19米，宽14米 观众席长26米宽31米 1072
[truncated: 5 more columns]

## Sheet: Anthomyia illocata
Annotation and organization of the complete mitochondrial genome of Anthomyia illocata
Gene	Strand	Start	End	Length (bp)	Intergenic nucleotides	Start codon	Stop codon	Anticodon
trnI	J	1081	1145	65	0			GAT
trnQ	N	1143	1211	69	-3			TTG
trnM	J	1274	1342	69	62			CAT
nad2	J	1343	2359	1017	0
trnW	J	2358	2425	68	-2			TCA
trnC	N	2418	2480	63	-8			GCA
trnY	N	2484	2539	56	3			GTA
cox1	J	2541	4081	1541	1
trnL2	J	4082	4147	66	0			TAA
cox2	J	4153	4840	688	5
trnK	J	4841	4911	71	0			CTT
trnD	J	4911	4977	67	-1			GTC
atp8	J	4978	5142	165	0
atp6	J	5136	5813	678	-7
cox3	J	5817	6605	789	3
trnG	J	6612	6676	65	6			TCC
nad3	J	6677	7030	354	0
trnA	J	7032	7095	64	1			TGC
trnR	J	7096	7161	66	0			TCG
trnN	J	7162	7227	66	0			GTT
trnS1(GCT)	J	7228	7295	68	0			GCT
trnE	J	7310	7376	67	14			TTC
trnF	N	7395	7460	66	18			GAA
nad5	N	7461	9180	1720	0
trnH	N	9196	9260	65	15			GTG
nad4	N	9261	10599	1339	0
nad4L	N	10593	10889	297	-7
trnT	J	10892	10955	64	2			TGT
trnP	N	10956	11021	66	0			TGG
nad6	J	11024	11548	525	2
cob	J	11548	12684	1137	-1
trnS2(TGA)	J	12683	12750	68	-2			TGA
nad1	N	12767	13714	948	16
trnL1(TAG)	N	13716	13780	65	1			TAG
rrnL	N	13781	15108	1328	0
trnV	N	15109	15180	72	0			TAC
rrnS	N	15181	15967	787	0
Control Region		15968	16236	1349	0
		1	1080
				16118	118
			tRNA-max	72
			tRNA-Min	63	overlap	-18
			tRNA-Mean		space	136
			tRNA-SD		max	7
			tRNA-total	1384		18
					ATT	2	TAA	7
					ATG	6	TA	1
					ATA	2	T	4
					TCG	1	TAG	1
					GTG	1	total	13
					TTG	1
					total	13

## Sheet: Botanophila fugax
Annotation and organization of the complete mitochondrial genome of Anthomyia illocata
Gene	Strand	Start	End	Length (bp)	Intergenic nucleotides	Start codon	Stop codon	Anticodon
trnI	J	1	63	63	0			GAT
trnQ	N	61	129	69	-3			TTG
trnM	J	146	213	68	16			CAT
nad2	J	214	1225	1012	0
trnW	J	1226	1293	68	0			TCA
trnC	N	1295	1358	64	1			GCA
trnY	N	1368	1431	64	9			GTA
cox1	J	1430	2963	1534	-2
trnL2	J	2964	3029	66	0			TAA
cox2	J	3034	3718	685	4
trnK	J	3719	3789	71	0			CTT
trnD	J	3789	3853	65	-1			GTC
atp8	J	3854	4012	159	0
atp6	J	4006	4683	678	-7
cox3	J	4683	5468	786	-1
trnG	J	5475	5539	65	6			TCC
nad3	J	5540	5893	354	0
trnA	J	5902	5966	65	8			TGC
trnR	J	5969	6031	63	2			TCG
trnN	J	6037	6102	66	5			GTT
trnS1(GCT)	J	6103	6170	68	0			GCT
trnE	J	6173	6238	66	2			TTC
trnF	N	6257	6320	64	18			GAA
nad5	N	6321	8052	1732	0
trnH	N	8053	8116	64	0			GTG
nad4	N	8117	9455	1339	0
nad4L	N	9449	9742	294	-7
trnT	J	9745	9808	64	2			TGT
trnP	N	9809	9877	69	0			TGG
nad6	J	9880	10404	525	2
cob	J	10404	11540	1137	-1
trnS2(TGA)	J	11539	11604	66	-2			TGA
nad1	N	11623	12570	948	18
trnL1(TAG)	N	12572	12636	65	1			TAG
rrnL	N	12637	13960	1324	0
trnV	N	13961	14032	72	0			TAC
rrnS	N	14033	14816	784	0
Control Region		14817	15281	465	0
				15211	70
			tRNA-max	72
			tRNA-Min	63	overlap	-22
			tRNA-Mean		space	92
			tRNA-SD		max	7
			tRNA-total	1383		18
					ATT	2	TAA	7
					ATG	6	TA	1
					ATA	2	T	4
					TCG	1	TAG	1
					GTG	1	total	13
					TTG	1
					total	13

## Sheet: Delia antiqua
Annotation and organization of the complete mitochondrial genome of Anthomyia illocata
Gene	Strand	Start	End	Length (bp)	Intergenic nucleotides	Start codon	Stop codon	Anticodon
trnI	J	1	63	63	0			GAT
trnQ	N	61	129	69	-3			TTG
trnM	J	146	213	68	16			CAT
nad2	J	214	1225	1012	0
trnW	J	1226	1293	68	0			TCA
trnC	N	1295	1358	64	1			GCA
trnY	N	1368	1431	64	9			GTA
cox1	J	1430	2963	1534	-2
trnL2	J	2964	3029	66	0			TAA
cox2	J	3034	3718	685	4
trnK	J	3719	3789	71	0			CTT
trnD	J	3789	3853	65	-1			GTC
atp8	J	3854	4012	159	0
atp6	J	4006	4683	678	-7
cox3	J	4683	5468	786	-1
trnG	J	5475	5539	65	6			TCC
nad3	J	5540	5893	354	0
trnA	J	5902	5966	65	8			TGC
trnR	J	5969	6031	63	2			TCG
trnN	J	6037	6102	66	5			GTT
trnS1(GCT)	J	6103	6170	68	0			GCT
trnE	J	6173	6238	66	2			TTC
trnF	N	6257	6320	64	18			GAA
nad5	N	6321	8052	1732	0
trnH	N	8053	8116	64	0			GTG
nad4	N	8117	9455	1339	0
nad4L	N	9449	9742	294	-7
trnT	J	9745	9808	64	2			TGT
trnP	N	9809	9877	69	0			TGG
nad6	J	9880	10404	525	2
cob	J	10404	11540	1137	-1
trnS2(TGA)	J	11539	11604	66	-2			TGA
nad1	N	11623	12570	948	18
trnL1(TAG)	N	12572	12636	65	1			TAG
rrnL	N	12637	13960	1324	0
trnV	N	13961	14032	72	0			TAC
rrnS	N	14033	14816	784	0
Control Region		14817	15281	465	0
				15211	70
			tRNA-max	72
			tRNA-Min	63	overlap	-22
			tRNA-Mean		space	92
			tRNA-SD		max	7
			tRNA-total	1383		18
					ATT	2	TAA	7
					ATG	6	TA	1
					ATA	2	T	4
					TCG	1	TAG	1
					GTG	1	total	13
					TTG	1
					total	13

## Sheet: Delia platura
Annotation and organization of the complete mitochondrial genome of Anthomyia illocata
Gene	Strand	Start	End	Length (bp)	Intergenic nucleotides	Start codon	Stop codon	Anticodon
trnI	J	1	63	63	0			GAT
trnQ	N	61	129	69	-3			TTG
trnM	J	146	213	68	16			CAT
nad2	J	214	1225	1012	0
trnW	J	1226	1293	68	0			TCA
trnC	N	1295	1358	64	1			GCA
trnY	N	1368	1431	64	9			GTA
cox1	J	1430	2963	1534	-2
trnL2	J	2964	3029	66	0			TAA
cox2	J	3034	3718	685	4
trnK	J	3719	3789	71	0			CTT
trnD	J	3789	3853	65	-1			GTC
atp8	J	3854	4012	159	0
atp6	J	4006	4683	678	-7
cox3	J	4683	5468	786	-1
trnG	J	5475	5539	65	6			TCC
nad3	J	5540	5893	354	0
trnA	J	5902	5966	65	8			TGC
trnR	J	5969	6031	63	2			TCG
trnN	J	6037	6102	66	5			GTT
trnS1(GCT)	J	6103	6170	68	0			GCT
trnE	J	6173	6238	66	2			TTC
trnF	N	6257	6320	64	18			GAA
nad5	N	6321	8052	1732	0
trnH	N	8053	8116	64	0			GTG
nad4	N	8117	9455	1339	0
nad4L	N	9449	9742	294	-7
trnT	J	9745	9808	64	2			TGT
trnP	N	9809	9877	69	0			TGG
nad6	J	9880	10404	525	2
cob	J	10404	11540	1137	-1
trnS2(TGA)	J	11539	11604	66	-2			TGA
nad1	N	11623	12570	948	18
trnL1(TAG)	N	12572	12636	65	1			TAG
rrnL	N	12637	13960	1324	0
trnV	N	13961	14032	72	0			TAC
rrnS	N	14033	14816	784	0
Control Region		14817	15281	465	0
				15211	70
			tRNA-max	72
			tRNA-Min	63	overlap	-22
			tRNA-Mean		space	92
			tRNA-SD		max	7
			tRNA-total	1383		18
					ATT	2	TAA	7
					ATG	6	TA	1
					ATA	2	T	4
					TCG	1	TAG	1
					GTG	1	total	13
					TTG	1
					total	13

## Sheet: Fucellia costalis
Annotation and organization of the complete mitochondrial genome of Anthomyia illocata
Gene	Strand	Start	End	Length (bp)	Intergenic nucleotides	Start codon	Stop codon	Anticodon
trnI	J	1	63	63	0			GAT
trnQ	N	61	129	69	-3			TTG
trnM	J	146	213	68	16			CAT
nad2	J	214	1225	1012	0
trnW	J	1226	1293	68	0			TCA
trnC	N	1295	1358	64	1			GCA
trnY	N	1368	1431	64	9			GTA
cox1	J	1430	2963	1534	-2
trnL2	J	2964	3029	66	0			TAA
cox2	J	3034	3718	685	4
trnK	J	3719	3789	71	0			CTT
trnD	J	3789	3853	65	-1			GTC
atp8	J	3854	4012	159	0
atp6	J	4006	4683	678	-7
cox3	J	4683	5468	786	-1
trnG	J	5475	5539	65	6			TCC
nad3	J	5540	5893	354	0
trnA	J	5902	5966	65	8			TGC
trnR	J	5969	6031	63	2			TCG
trnN	J	6037	6102	66	5			GTT
trnS1(GCT)	J	6103	6170	68	0			GCT
trnE	J	6173	6238	66	2			TTC
trnF	N	6257	6320	64	18			GAA
nad5	N	6321	8052	1732	0
trnH	N	8053	8116	64	0			GTG
nad4	N	8117	9455	1339	0
nad4L	N	9449	9742	294	-7
trnT	J	9745	9808	64	2			TGT
trnP	N	9809	9877	69	0			TGG
nad6	J	9880	10404	525	2
cob	J	10404	11540	1137	-1
trnS2(TGA)	J	11539	11604	66	-2			TGA
nad1	N	11623	12570	948	18
trnL1(TAG)	N	12572	12636	65	1			TAG
rrnL	N	12637	13960	1324	0
trnV	N	13961	14032	72	0			TAC
rrnS	N	14033	14816	784	0
Control Region		14817	15281	465	0
				15211	70
			tRNA-max	72
			tRNA-Min	63	overlap	-22
			tRNA-Mean		space	92
			tRNA-SD		max	7
			tRNA-total	1383		18
					ATT	2	TAA	7
					ATG	6	TA	1
					ATA	2	T	4
					TCG	1	TAG	1
					GTG	1	total	13
					TTG	1
					total	13

## Sheet: Hydrophoria lancifer
Annotation and organization of the complete mitochondrial genome of Anthomyia illocata
Gene	Strand	Start	End	Length (bp)	Intergenic nucleotides	Start codon	Stop codon	Anticodon
trnI	J	1	63	63	0			GAT
trnQ	N	61	129	69	-3			TTG
trnM	J	146	213	68	16			CAT
nad2	J	214	1225	1012	0
trnW	J	1226	1293	68	0			TCA
trnC	N	1295	1358	64	1			GCA
trnY	N	1368	1431	64	9			GTA
cox1	J	1430	2963	1534	-2
trnL2	J	2964	3029	66	0			TAA
cox2	J	3034	3718	685	4
trnK	J	3719	3789	71	0			CTT
trnD	J	3789	3853	65	-1			GTC
atp8	J	3854	4012	159	0
atp6	J	4006	4683	678	-7
cox3	J	4683	5468	786	-1
trnG	J	5475	5539	65	6			TCC
nad3	J	5540	5893	354	0
trnA	J	5902	5966	65	8			TGC
trnR	J	5969	6031	63	2			TCG
trnN	J	6037	6102	66	5			GTT
trnS1(GCT)	J	6103	6170	68	0			GCT
trnE	J	6173	6238	66	2			TTC
trnF	N	6257	6320	64	18			GAA
nad5	N	6321	8052	1732	0
trnH	N	8053	8116	64	0			GTG
nad4	N	8117	9455	1339	0
nad4L	N	9449	9742	294	-7
trnT	J	9745	9808	64	2			TGT
trnP	N	9809	9877	69	0			TGG
nad6	J	9880	10404	525	2
cob	J	10404	11540	1137	-1
trnS2(TGA)	J	11539	11604	66	-2			TGA
nad1	N	11623	12570	948	18
trnL1(TAG)	N	12572	12636	65	1			TAG
rrnL	N	12637	13960	1324	0
trnV	N	13961	14032	72	0			TAC
rrnS	N	14033	14816	784	0
Control Region		14817	15281	465	0
				15211	70
			tRNA-max	72
			tRNA-Min	63	overlap	-22
			tRNA-Mean		space	92
			tRNA-SD		max	7
			tRNA-total	1383		18
					ATT	2	TAA	7
					ATG	6	TA	1
					ATA	2	T	4
					TCG	1	TAG	1
					GTG	1	total	13
					TTG	1
					total	13

## Sheet: Hylemya vagans
Annotation and organization of the complete mitochondrial genome of Anthomyia illocata
Gene	Strand	Start	End	Length (bp)	Intergenic nucleotides	Start codon	Stop codon	Anticodon
trnI	J	1	63	63	0			GAT
trnQ	N	61	129	69	-3			TTG
trnM	J	146	213	68	16			CAT
nad2	J	214	1225	1012	0
trnW	J	1226	1293	68	0			TCA
trnC	N	1295	1358	64	1			GCA
trnY	N	1368	1431	64	9			GTA
cox1	J	1430	2963	1534	-2
trnL2	J	2964	3029	66	0			TAA
cox2	J	3034	3718	685	4
trnK	J	3719	3789	71	0			CTT
trnD	J	3789	3853	65	-1			GTC
atp8	J	3854	4012	159	0
atp6	J	4006	4683	678	-7
cox3	J	4683	5468	786	-1
trnG	J	5475	5539	65	6			TCC
nad3	J	5540	5893	354	0
trnA	J	5902	5966	65	8			TGC
trnR	J	5969	6031	63	2			TCG
trnN	J	6037	6102	66	5			GTT
trnS1(GCT)	J	6103	6170	68	0			GCT
trnE	J	6173	6238	66	2			TTC
trnF	N	6257	6320	64	18			GAA
nad5	N	6321	8052	1732	0
trnH	N	8053	8116	64	0			GTG
nad4	N	8117	9455	1339	0
nad4L	N	9449	9742	294	-7
trnT	J	9745	9808	64	2			TGT
trnP	N	9809	9877	69	0			TGG
nad6	J	9880	10404	525	2
cob	J	10404	11540	1137	-1
trnS2(TGA)	J	11539	11604	66	-2			TGA
nad1	N	11623	12570	948	18
trnL1(TAG)	N	12572	12636	65	1			TAG
rrnL	N	12637	13960	1324	0
trnV	N	13961	14032	72	0			TAC
rrnS	N	14033	14816	784	0
Control Region		14817	15281	465	0
				15211	70
			tRNA-max	72
			tRNA-Min	63	overlap	-22
			tRNA-Mean		space	92
			tRNA-SD		max	7
			tRNA-total	1383		18
					ATT	2	TAA	7
					ATG	6	TA	1
					ATA	2	T	4
					TCG	1	TAG	1
					GTG	1	total	13
					TTG	1
					total	13

## Sheet: Sheet 1
Table S8. Codon usage statistics for 13 protein-coding genes (PCGs) across Hydrophiloidea mitogenomes. RSCU, relative synonymous codon usage; %, percentage of total count; AA, amino acid.
		Amphiops globus				Berosus affinis				Cercyon borealis				Cercyon unipunctatus CJZSHRMP				Cercyon unipunctatus CQMLYGP				Cercyon unipunctatus CZDJDP				Cercyon unipunctatus CZKXBSP				Cryptopleurum minutum				Cymbiodyta marginella				Helochares KT876891				Helophorus KX035139				Helophorus rufipes
AA	Codon	Count	%	RSCU		Count	%	RSCU		Count	%	RSCU		Count	%	RSCU		Count	%	RSCU		Count	%	RSCU		Count	%	RSCU		Count	%	RSCU		Count	%	RSCU		Count	%	RSCU		Count	%	RSCU		Count	%	RSCU
F	UUU(F)	260	7.02323	1.6		256	6.91892	1.5		273	7.38237	1.65		274	7.40941	1.65		273	7.38237	1.65		273	7.38237	1.65		273	7.38237	1.65		304	8.22288	1.81		263	7.09852	1.49		264	7.12935	1.56		296	7.99784	1.77		325	8.78378	1.84
F	UUC(F)	66	1.78282	0.4		85	2.2973	0.5		58	1.56842	0.35		58	1.56842	0.35		58	1.56842	0.35		58	1.56842	0.35		58	1.56842	0.35		32	0.865567	0.19		90	2.42915	0.51		74	1.99838	0.44		38	1.02675	0.23		29	0.783784	0.16
L	UUA(L)	376	10.1567	3.94		308	8.32432	3.29		421	11.3845	4.44		420	11.3575	4.44		420	11.3575	4.44		421	11.3845	4.46		420	11.3575	4.44		403	10.9007	4.3		330	8.90688	3.52		358	9.66784	3.82		444	11.9968	4.67		473	12.7838	4.98
L	UUG(L)	38	1.02647	0.4		63	1.7027	0.67		16	0.432666	0.17		16	0.432666	0.17		16	0.432666	0.17		16	0.432666	0.17		16	0.432666	0.17		36	0.973763	0.38		71	1.91633	0.76		64	1.72833	0.68		31	0.837611	0.33		32	0.864865	0.34
L	CUU(L)	72	1.94489	0.75		82	2.21622	0.88		61	1.64954	0.64		61	1.64954	0.65		61	1.64954	0.65		61	1.64954	0.65		61	1.64954	0.65		64	1.73113	0.68		58	1.56545	0.62		59	1.5933	0.63		35	0.94569	0.37		31	0.837838	0.33
L	CUC(L)	10	0.270124	0.1		19	0.513514	0.2		10	0.270416	0.11		9	0.243375	0.1		9	0.243375	0.1		9	0.243375	0.1		9	0.243375	0.1		5	0.135245	0.05		12	0.323887	0.13		2	0.0540103	0.02		5	0.135099	0.05		4	0.108108	0.04
L	CUA(L)	72	1.94489	0.75		77	2.08108	0.82		60	1.6225	0.63		60	1.6225	0.63		60	1.6225	0.63		59	1.59546	0.62		60	1.6225	0.63		50	1.35245	0.53		76	2.05128	0.81		66	1.78234	0.7		50	1.35099	0.53		29	0.783784	0.31
L	CUG(L)	5	0.135062	0.05		12	0.324324	0.13		1	0.0270416	0.01		1	0.0270416	0.01		1	0.0270416	0.01		1	0.0270416	0.01		1	0.0270416	0.01		4	0.108196	0.04		16	0.431849	0.17		14	0.378072	0.15		5	0.135099	0.05		1	0.027027	0.01
I	AUU(I)	332	8.96813	1.77		297	8.02703	1.66		337	9.11303	1.83		336	9.08599	1.82		336	9.08599	1.82		335	9.05895	1.81		336	9.08599	1.82		349	9.44009	1.84		305	8.23212	1.74		319	8.61464	1.78		335	9.05161	1.74		383	10.3514	1.86
I	AUC(I)	44	1.18855	0.23		61	1.64865	0.34		32	0.865333	0.17		33	0.892374	0.18		33	0.892374	0.18		35	0.946458	0.19		34	0.919416	0.18		30	0.811469	0.16		46	1.24157	0.26		40	1.08021	0.22		49	1.32397	0.26		29	0.783784	0.14
M	AUA(M)	227	6.13182	1.71		221	5.97297	1.71		237	6.40887	1.8		237	6.40887	1.8		236	6.38183	1.79		235	6.35479	1.79		236	6.38183	1.79		256	6.92453	1.82		202	5.45209	1.49		218	5.88712	1.7		264	7.13321	1.8		246	6.64865	1.84
M	AUG(M)	38	1.02647	0.29		38	1.02703	0.29		27	0.730124	0.2		27	0.730124	0.2		28	0.757166	0.21		28	0.757166	0.21		27	0.730124	0.21		26	0.703273	0.18		70	1.88934	0.51		38	1.02619	0.3		29	0.783572	0.2		22	0.594595	0.16
V	GUU(V)	95	2.56618	1.99		99	2.67568	1.99		90	2.43375	1.94		89	2.40671	1.89		89	2.40671	1.89		89	2.40671	1.89		89	2.40671	1.89		72	1.94753	1.75		83	2.24022	1.69		81	2.18742	1.61		73	1.97244	1.79		76	2.05405	2.11
V	GUC(V)	5	0.135062	0.1		14	0.378378	0.28		4	0.108167	0.09		5	0.135208	0.11		5	0.135208	0.11		5	0.135208	0.11		5	0.135208	0.11		6	0.162294	0.15		9	0.242915	0.18		9	0.243046	0.18		4	0.108079	0.1		4	0.108108	0.11
V	GUA(V)	83	2.24203	1.74		73	1.97297	1.47		86	2.32558	1.85		86	2.32558	1.83		86	2.32558	1.83		86	2.32558	1.83		86	2.32558	1.83		81	2.19097	1.96		81	2.18623	1.64		99	2.67351	1.97		84	2.26966	2.06		61	1.64865	1.69
V	GUG(V)	8	0.216099	0.17		13	0.351351	0.26		6	0.16225	0.13		8	0.216333	0.17		8	0.216333	0.17		8	0.216333	0.17		8	0.216333	0.17		6	0.162294	0.15		24	0.647773	0.49		12	0.324062	0.24		2	0.0540394	0.05		3	0.0810811	0.08
S	UCU(S)	63	1.70178	1.55		93	2.51351	2.28		108	2.9205	2.61		106	2.86641	2.56		107	2.89346	2.59		107	2.89346	2.59		107	2.89346	2.59		110	2.97539	2.6		100	2.69906	2.35		105	2.83554	2.61		110	2.97217	2.55		122	3.2973	2.81
S	UCC(S)	14	0.378174	0.34		26	0.702703	0.64		7	0.189292	0.17		7	0.189292	0.17		7	0.189292	0.17		7	0.189292	0.17		7	0.189292	0.17		16	0.432783	0.38		18	0.48583	0.42		15	0.405077	0.37		12	0.324237	0.28		12	0.324324	0.28
S	UCA(S)	139	3.75473	3.41		89	2.40541	2.18		99	2.67712	2.39		98	2.65008	2.37		98	2.65008	2.37		98	2.65008	2.37		98	2.65008	2.37		93	2.51555	2.2		99	2.67206	2.32		92	2.48447	2.29		92	2.48581	2.13		75	2.02703	1.73
S	UCG(S)	3	0.0810373	0.07		10	0.27027	0.24		5	0.135208	0.12		6	0.16225	0.15		6	0.16225	0.15		6	0.16225	0.15		6	0.16225	0.15		4	0.108196	0.09		7	0.188934	0.16		3	0.0810154	0.07		4	0.108079	0.09		7	0.189189	0.16
P	CCU(P)	62	1.67477	1.91		54	1.45946	1.61		80	2.16333	2.42		82	2.21741	2.48		81	2.19037	2.45		82	2.21741	2.48		82	2.21741	2.48		85	2.29916	2.62		63	1.7004	1.94		64	1.72833	1.98		73	1.97244	2.28		72	1.94595	2.29
P	CCC(P)	11	0.297137	0.34		26	0.702703	0.78		13	0.351541	0.39		11	0.297458	0.33		12	0.3245	0.36		11	0.297458	0.33		11	0.297458	0.33		6	0.162294	0.18		25	0.674764	0.77		9	0.243046	0.28		8	0.216158	0.25		10	0.27027	0.32
P	CCA(P)	53	1.43166	1.63		52	1.40541	1.55		38	1.02758	1.15		38	1.02758	1.15		38	1.02758	1.15		38	1.02758	1.15		38	1.02758	1.15		37	1.00081	1.14		36	0.97166	1.11		49	1.32325	1.52		39	1.05377	1.22		33	0.891892	1.05
P	CCG(P)	4	0.10805	0.12		2	0.0540541	0.06		1	0.0270416	0.03		1	0.0270416	0.03		1	0.0270416	0.03		1	0.0270416	0.03		1	0.0270416	0.03		2	0.0540979	0.06		6	0.161943	0.18		7	0.189036	0.22		8	0.216158	0.25		11	0.297297	0.35
T	ACU(T)	77	2.07996	1.59		58	1.56757	1.18		91	2.46079	1.92		88	2.37966	1.84		88	2.37966	1.84		88	2.37966	1.84		88	2.37966	1.84		87	2.35326	1.88		79	2.13225	1.7		87	2.34945	1.85		89	2.40476	2.02		88	2.37838	2.07
T	ACC(T)	20	0.540249	0.41		31	0.837838	0.63		13	0.351541	0.27		17	0.459708	0.36		17	0.459708	0.36		17	0.459708	0.36		17	0.459708	0.36		14	0.378685	0.3		27	0.728745	0.58		11	0.297056	0.23		13	0.351256	0.3		13	0.351351	0.31
T	ACA(T)	94	2.53917	1.94		101	2.72973	2.06		84	2.2715	1.77		84	2.2715	1.76		84	2.2715	1.76		84	2.2715	1.76		84	2.2715	1.76		81	2.19097	1.75		77	2.07827	1.66		86	2.32244	1.83		74	1.99946	1.68		68	1.83784	1.6
T	ACG(T)	3	0.0810373	0.06		6	0.162162	0.12		2	0.0540833	0.04		2	0.0540833	0.04		2	0.0540833	0.04		2	0.0540833	0.04		2	0.0540833	0.04		3	0.0811469	0.06		3	0.0809717	0.06		4	0.108021	0.09		0	0	0		1	0.027027	0.02
A	GCU(A)	78	2.10697	1.93		67	1.81081	1.51		111	3.00162	2.63		114	3.08275	2.7		114	3.08275	2.7		114	3.08275	2.7		114	3.08275	2.7		84	2.27211	2.11		64	1.7274	1.54		93	2.51148	2.01		73	1.97244	1.93		67	1.81081	1.85
A	GCC(A)	29	0.78336	0.72		48	1.2973	1.08		13	0.351541	0.31		10	0.270416	0.24		10	0.270416	0.24		10	0.270416	0.24		10	0.270416	0.24		15	0.405734	0.38		40	1.07962	0.96		31	0.837159	0.67		18	0.486355	0.48		19	0.513514	0.52
A	GCA(A)	54	1.45867	1.33		60	1.62162	1.36		45	1.21687	1.07		44	1.18983	1.04		44	1.18983	1.04		44	1.18983	1.04		44	1.18983	1.04		59	1.59589	1.48		53	1.4305	1.28		57	1.53929	1.23		51	1.37801	1.35		53	1.43243	1.46
A	GCG(A)	1	0.0270124	0.02		2	0.0540541	0.05		0	0	0		1	0.0270416	0.02		1	0.0270416	0.02		1	0.0270416	0.02		1	0.0270416	0.02		1	0.027049	0.03		9	0.242915	0.22		4	0.108021	0.09		9	0.243178	0.24		6	0.162162	0.17
Y	UAU(Y)	144	3.88979	1.64		145	3.91892	1.66		157	4.24554	1.74		157	4.24554	1.74		157	4.24554	1.74		156	4.2185	1.73		157	4.24554	1.74		154	4.16554	1.66		130	3.50877	1.51		139	3.75371	1.6		149	4.02594	1.65		152	4.10811	1.76
Y	UAC(Y)	32	0.864398	0.36		30	0.810811	0.34		23	0.621958	0.26		23	0.621958	0.26		23	0.621958	0.26		24	0.648999	0.27		23	0.621958	0.26		31	0.838518	0.34		42	1.1336	0.49		35	0.94518	0.4		32	0.864631	0.35		21	0.567568	0.24
H	CAU(H)	56	1.5127	1.6		54	1.45946	1.44		65	1.75771	1.67		65	1.75771	1.67		65	1.75771	1.67		65	1.75771	1.67		65	1.75771	1.67		65	1.75818	1.73		44	1.18758	1.26		58	1.5663	1.63		59	1.59416	1.74		57	1.54054	1.65
H	CAC(H)	14	0.378174	0.4		21	0.567568	0.56		13	0.351541	0.33		13	0.351541	0.33		13	0.351541	0.33		13	0.351541	0.33		13	0.351541	0.33		10	0.27049	0.27		26	0.701754	0.74		13	0.351067	0.37		9	0.243178	0.26		12	0.324324	0.35
Q	CAA(Q)	62	1.67477	1.85		61	1.64865	1.69		64	1.73067	1.94		61	1.64954	1.85		62	1.67658	1.88		62	1.67658	1.88		62	1.67658	1.88		61	1.64999	1.85		53	1.4305	1.61		63	1.70132	1.83		62	1.67522	1.85		61	1.64865	1.77
Q	CAG(Q)	5	0.135062	0.15		11	0.297297	0.31		2	0.0540833	0.06		5	0.135208	0.15		4	0.108167	0.12		4	0.108167	0.12		4	0.108167	0.12		5	0.135245	0.15		13	0.350877	0.39		6	0.162031	0.17		5	0.135099	0.15		8	0.216216	0.23
N	AAU(N)	159	4.29498	1.62		133	3.59459	1.43		174	4.70525	1.75		172	4.65116	1.74		173	4.6782	1.75		172	4.65116	1.74		173	4.6782	1.75		175	4.73357	1.67		144	3.88664	1.45		163	4.40184	1.62		165	4.45825	1.67		182	4.91892	1.74
N	AAC(N)	37	0.99946	0.38		53	1.43243	0.57		25	0.676041	0.25		26	0.703083	0.26		25	0.676041	0.25		26	0.703083	0.26		25	0.676041	0.25		35	0.946714	0.33		55	1.48448	0.55		38	1.02619	0.38		33	0.891651	0.33		27	0.72973	0.26
K	AAA(K)	80	2.16099	1.47		69	1.86486	1.35		77	2.08221	1.51		77	2.08221	1.51		77	2.08221	1.51		77	2.08221	1.51		77	2.08221	1.51		88	2.38031	1.76		74	1.9973	1.4		66	1.78234	1.27		101	2.72899	1.74		111	3	1.9
K	AAG(K)	29	0.78336	0.53		33	0.891892	0.65		25	0.676041	0.49		25	0.676041	0.49		25	0.676041	0.49		25	0.676041	0.49		25	0.676041	0.49		12	0.324588	0.24		32	0.863698	0.6		38	1.02619	0.73		15	0.405296	0.26		6	0.162162	0.1
D	GAU(D)	57	1.53971	1.7		47	1.27027	1.38		52	1.40617	1.65		53	1.43321	1.68		53	1.43321	1.68		53	1.43321	1.68		53	1.43321	1.68		52	1.40655	1.65		44	1.18758	1.35		53	1.43127	1.56		58	1.56714	1.73		52	1.40541	1.58
D	GAC(D)	10	0.270124	0.3		21	0.567568	0.62		11	0.297458	0.35		10	0.270416	0.32		10	0.270416	0.32		10	0.270416	0.32		10	0.270416	0.32		11	0.297539	0.35		21	0.566802	0.65		15	0.405077	0.44		9	0.243178	0.27		14	0.378378	0.42
E	GAA(E)	67	1.80983	1.76		69	1.86486	1.79		70	1.89292	1.89		70	1.89292	1.89		70	1.89292	1.89		70	1.89292	1.89		70	1.89292	1.89		62	1.67704	1.75		61	1.64642	1.63		71	1.91736	1.87		60	1.62118	1.62		71	1.91892	1.89
E	GAG(E)	9	0.243112	0.24		8	0.216216	0.21		4	0.108167	0.11		4	0.108167	0.11		4	0.108167	0.11		4	0.108167	0.11		4	0.108167	0.11		9	0.243441	0.25		14	0.377868	0.37		5	0.135026	0.13		14	0.378276	0.38		4	0.108108	0.11
C	UGU(C)	37	0.99946	1.76		33	0.891892	1.65		33	0.892374	1.78		34	0.919416	1.84		34	0.919416	1.84		34	0.919416	1.84		34	0.919416	1.84		37	1.00081	1.85		28	0.755735	1.51		35	0.94518	1.84		36	0.97271	1.89		36	0.972973	1.89
C	UGC(C)	5	0.135062	0.24		7	0.189189	0.35		4	0.108167	0.22		3	0.0811249	0.16		3	0.0811249	0.16		3	0.0811249	0.16		3	0.0811249	0.16		3	0.0811469	0.15		9	0.242915	0.49		3	0.0810154	0.16		2	0.0540394	0.11		2	0.0540541	0.11
W	UGA(W)	86	2.32307	1.85		68	1.83784	1.46		81	2.19037	1.71		85	2.29854	1.79		85	2.29854	1.79		85	2.29854	1.79		85	2.29854	1.79		84	2.27211	1.77		78	2.10526	1.66		86	2.32244	1.83		78	2.10754	1.63		85	2.2973	1.77
W	UGG(W)	7	0.189087	0.15		25	0.675676	0.54		14	0.378583	0.29		10	0.270416	0.21		10	0.270416	0.21		10	0.270416	0.21		10	0.270416	0.21		11	0.297539	0.23		16	0.431849	0.34		8	0.216041	0.17		18	0.486355	0.38		11	0.297297	0.23
R	CGU(R)	14	0.378174	1.06		19	0.513514	1.41		18	0.48675	1.33		18	0.48675	1.33		17	0.459708	1.26		18	0.48675	1.33		17	0.459708	1.26		22	0.595077	1.66		11	0.296896	0.83		22	0.594113	1.63		22	0.594434	1.66		19	0.513514	1.43
R	CGC(R)	1	0.0270124	0.08		1	0.027027	0.07		1	0.0270416	0.07		1	0.0270416	0.07		1	0.0270416	0.07		1	0.0270416	0.07		1	0.0270416	0.07		1	0.027049	0.08		0	0	0		3	0.0810154	0.22		0	0	0		1	0.027027	0.08
R	CGA(R)	35	0.945435	2.64		31	0.837838	2.3		33	0.892374	2.44		33	0.892374	2.44		33	0.892374	2.44		33	0.892374	2.44		33	0.892374	2.44		28	0.757371	2.11		34	0.917679	2.57		26	0.702133	1.93		26	0.702513	1.96		28	0.756757	2.11
R	CGG(R)	3	0.0810373	0.23		3	0.0810811	0.22		2	0.0540833	0.15		2	0.0540833	0.15		3	0.0811249	0.22		2	0.0540833	0.15		3	0.0811249	0.22		2	0.0540979	0.15		8	0.215924	0.6		3	0.0810154	0.22		5	0.135099	0.38		5	0.135135	0.38
S	AGU(S)	19	0.513236	0.47		20	0.540541	0.49		13	0.351541	0.31		14	0.378583	0.34		14	0.378583	0.34		14	0.378583	0.34		14	0.378583	0.34		30	0.811469	0.71		21	0.566802	0.49		26	0.702133	0.65		26	0.702513	0.6		26	0.702703	0.6
S	AGC(S)	3	0.0810373	0.07		11	0.297297	0.27		0	0	0		0	0	0		0	0	0		0	0	0		0	0	0		5	0.135245	0.12		0	0	0		4	0.108021	0.1		5	0.135099	0.12		4	0.108108	0.09
S	AGA(S)	81	2.18801	1.99		69	1.86486	1.69		95	2.56896	2.3		97	2.62304	2.34		97	2.62304	2.34		97	2.62304	2.34		97	2.62304	2.34		70	1.89343	1.66		88	2.37517	2.06		71	1.91736	1.76		89	2.40476	2.06		94	2.54054	2.17
S	AGG(S)	4	0.10805	0.1		9	0.243243	0.22		4	0.108167	0.1		3	0.0811249	0.07		2	0.0540833	0.05		2	0.0540833	0.05		2	0.0540833	0.05		10	0.27049	0.24		8	0.215924	0.19		6	0.162031	0.15		7	0.189138	0.16		7	0.189189	0.16
G	GGU(G)	56	1.5127	1.07		57	1.54054	1.11		91	2.46079	1.74		91	2.46079	1.75		91	2.46079	1.74		91	2.46079	1.74		91	2.46079	1.74		58	1.56884	1.14		61	1.64642	1.17		94	2.53848	1.77		61	1.6482	1.23		54	1.45946	1.09
G	GGC(G)	10	0.270124	0.19		13	0.351351	0.25		12	0.3245	0.23		13	0.351541	0.25		13	0.351541	0.25		13	0.351541	0.25		13	0.351541	0.25		11	0.297539	0.22		16	0.431849	0.31		17	0.459087	0.32		6	0.162118	0.12		4	0.108108	0.08
G	GGA(G)	116	3.13344	2.21		84	2.27027	1.63		90	2.43375	1.72		87	2.35262	1.67		89	2.40671	1.7		89	2.40671	1.7		89	2.40671	1.7		103	2.78604	2.03		77	2.07827	1.47		74	1.99838	1.39		95	2.56687	1.91		97	2.62162	1.95
G	GGG(G)	28	0.756348	0.53		52	1.40541	1.01		16	0.432666	0.31		17	0.459708	0.33		16	0.432666	0.31		16	0.432666	0.31		16	0.432666	0.31		31	0.838518	0.61		55	1.48448	1.05		28	0.756144	0.53		37	0.99973	0.74		44	1.18919	0.88
Average			3702				3700				3698				3698				3698				3698				3698				3697				3705				3703				3701				3700
[truncated: 42 more columns]
